# Supplementary material for: Gender-Related Outcomes after Surgical Resection and Level of Satisfaction in Patients with Left Atrial Tumors
Source: J Clin Med. 2023 Mar 6;12(5):2075. doi: 10.3390/jcm12052075 (PMC10003994; doi:10.3390/jcm12052075)
Supplement: Supplementary file 1 [file jcm-12-02075-s001.zip]

Archive with 3 entries (2 files):
- MyxomFilm2 4.avi
- __MACOSX/
- __MACOSX/._MyxomFilm2 4.avi
